# Supplementary material for: Magnetic Fluid‐Driven Vine Robots for Minimally Invasive Tissue Biopsy Sampling
Source: Adv Intell Syst. 2025 Mar 27;7(8):2400827. doi: 10.1002/aisy.202400827 (PMC12370164; doi:10.1002/aisy.202400827)
Supplement: Supplementary file 1 — Supplementary Material [file AISY-7-0-s001.zip]

Archive with 4 entries (4 files):
- video_1_growing_and_steering.mp4
- video_2_biopsy.mp4
- video_3_navigation.mp4
- video_4_biopsy.mp4
